# Supplementary material for: LMP7-Specific Inhibitor M3258 Modulates the Tumor Microenvironment of Triple-Negative Breast Cancer and Inflammatory Breast Cancer
Source: Cancers (Basel). 2025 Jun 4;17(11):1887. doi: 10.3390/cancers17111887 (PMC12153562; doi:10.3390/cancers17111887)
Supplement: Supplementary file 1 [file cancers-17-01887-s001.zip]

Archive with 2 entries (2 files):
- cancers-3645380-File S1.pdf
- cancers-3645380-supplementary.pdf
